# Supplementary material for: Growth and Volatile Organic Compound Production of Pseudomonas Fish Spoiler Strains on Fish Juice Agar Model Substrate at Different Temperatures
Source: Microorganisms. 2023 Jan 12;11(1):189. doi: 10.3390/microorganisms11010189 (PMC9861217; doi:10.3390/microorganisms11010189)
Supplement: Supplementary file 1 [file microorganisms-11-00189-s001.zip]

Archive with 2 entries (2 files):
- Supplementary_final.pdf
- Table S1.xlsx
