# Supplementary material for: Growth and Volatile Organic Compound Production of Pseudomonas Fish Spoiler Strains on Fish Juice Agar Model Substrate at Different Temperatures
Source: Microorganisms. 2023 Jan 12;11(1):189. doi: 10.3390/microorganisms11010189 (PMC9861217; doi:10.3390/microorganisms11010189)
Supplement: Supplementary file 1 [file microorganisms-11-00189-s001.zip › Table S1.xlsx]

## Sheet: VOCs 0C
	1	2	3	4	5	6	7	8	9	10	11	12	13	14	15	16	17	18	19	20	21	22	23	24	25	26	27	28	29	30	31	32	33	34	35	36	37	38	39	40	41	42	43	44	45	46	47	48	49
Strain	Methanethiol	Isoamyl alcohol	1-Butanol, 2-methyl-	2-Ethyl-1-hexanol	2-Nonanol	Heptyl alcohol	cis-6-Nonen-1-ol	3,7-Dimethyl-1-octanol	1-Decanol	1-Hexanol	Nonanol	Ethyl alcohol	1-octen-3-ol	1-Octanol	Isopropyl alcohol	1-Penten-3-ol	Amyl alcohol	4-Penten-2-ol	1-pentanol, 4-methyl-	Octanol	2-Hexen-1-ol (trans)	Lauvyl alcohol	2-Propanol, 1-butoxy-	Dimethyl sulfide	Methylene Chloride	Disulfide, dimethyl	Nonanal	n-decanal	Isobutyraldehyde	Lauric aldehyde	2-Pentenal	Hexanal	Heptanal	Octanal	n-Valeraldehyde	Hexenal	2-Methylbutyraldehyde	trans-2-octenal	3-Methylbutyraldehyde	2-Decenal, (E)	trans-2-Nonenal	Acetaldehyde	cis-4-Heptenal	2-Pentanal	3-Methylbutyraldehyde; isovaleraldehyde	2-Pentenal, (E)	Acetone	2-Pentanone	2-Heptanone
35_D0	0	0.01	0.08	1.33	0.49	0.31	0	0.1	0.06	0	0.01	6.41	0	0	4.04	0.11	0	0	0	0.01	0.04	0.08	0	0	1.22	0	2.35	0.39	0	0	0	0.28	0.36	0.29	0.01	0.46	0.04	0	0.09	0	0	0	0	0	0	0	2.72	0	0
35_D8	0	0	0	0.66	0	0	0	0.02	0	0	0	13.88	0	0	5.41	0	0	0	0	0	0.01	0	0	0	7.5	0	1.62	0.42	0	0	0	0.48	0.07	0	0	0	0.03	0	0.04	0	0	0	0	0	0	0	0	0	0
35_D16	0.1	0.04	0.09	0.2	0.63	0.13	0.01	0.05	0.04	0	0.2	0.47	0	2.07	0	0	0.02	0	0	0	0.05	0	0	0.03	2.31	0.4	0.87	0.24	0	0	0	0.01	0	0	0	0	0	0	0	0	0	0	0	0	0	0	5.78	0.08	0.23
35_D20	1.72	0.08	0.04	1.61	0.105	0.004	0.01	0.04	0.19	0.02	0	0	0	0	0	0	0	0	0	0	0	0	0	1.02	0.51	4.46	0.38	0.04	0	0	0	0	0	0	0	0	0	0	0	0	0	0	0	0	0	0	1.58	0.02	0.13
45_D0	0	0	0	0.38	0	0	0	0.04	0	0	0	15.19	0	0	1.55	0.07	0	0	0	0	0	0	0	0	1.97	0	2	0.42	0	0	0	0.37	0.04	0.07	0.01	0	0	0	0	0	0	0	0	0	0	0	1.83	0	0
45_D8	0	0.04	0.05	0	0	0	0	0.01	0	0	0	27.54	0	0	5.61	0	0	0	0	0	0	0	0	0	9.65	0	1	0.22	0	0	0	0	0.06	0.11	0	0.2	0	0	0	0	0	0	0	0	0	0	5.98	0.1	0.1
45_D16	0.12	0.08	0	0.18	0	0.02	0	0.03	0.02	0	0	1.26	0	0.03	0	0	0	0	0	0	0	0	0	0	2.77	0.28	0.36	0.08	0	0	0	0.01	0	0	0	0	2.76	0	0	0	0	0	0	0.04	0	0	8.11	0.15	0.17
45_D20	0.2	0.01	0	1.45	0	0	0	0.01	0	0	0.17	0	0	0	0	0	0	0	0	0	0	0	0	1.05	0.22	0.94	0.44	0.22	0	0	0	0	0	0	0	0	0	0	0	0	0	0	0	0	0	0	4.35	0.1	0.19
55_D0	0	0	0	0.41	0	0	0	0.02	0	0	0	13.33	0	0	0.24	0	0	0	0	0	0	0	0	0	7.41	0	0.98	0.17	0	0	0	0.05	0.08	0.07	0	0	0	0	0	0	0	0	0	0	0	0	0.34	0	0
55_D8	0	0.02	0	0	0	0	0	0.18	0	0	0	6.05	0	0.08	0	0	0	0	0	0	0	0	0	0	0.69	0	0.83	0.19	0	0	0	0.05	0	0	0	0	0	0	0	0	0	0	0	0	0	0	3.48	0	0
55_D16	0.12	0	0.01	0.49	0	0.15	0	0.008	0	0	0	2.68	0	0.05	0	0	0	0	0	0	0	0	0	0	9.23	0.15	0.22	0.08	0	0	0.08	0	0	0	0	0	0	0	0	0	0	0	0	0.03	0	0	5.61	0.16	0.15
55_D20	0	0	0	0.25	0	0.01	0	0	0	0	0	0.71	0	0	0	0	0	0	0	0	0	0	0	0.54	3.39	0.24	0.15	0.03	0.02	1.15	0	0	0	0	0	0	0	0	0	0	0	0	0	0	0	0	1.47	0.17	0.2
61_D0	0	0	0	0.5	0	0	0.15	0.04	0	0	0	8.36	0	0	3.51	0.03	0	0	0	0	0	0	0	0	9	0	2.35	0.55	0	0	0.1	0.06	0.27	0.22	0	0.08	0.03	0	0.06	0.03	0	0	0	0	0	0	2.42	0	0
61_D8	0	0.04	0.04	0	0	0	0	0.13	0	0	0	12.42	0	0	20.06	0	0	2.61	0	0	0	0.31	0	0	1.69	0.06	1.04	0.2	0	0	0	0.08	0	0	0	0	0	0	0	0	0	0	0	0	0	0	3.93	0.07	0
61_D16	0.07	0.01	0	0.11	0	0.02	0	0.07	0	0	0	0.08	0	0.01	0	0	0	0	0	0	0	0.12	0	0.32	10.25	0.25	0.21	0.03	0	0	0.08	0	0	0	0	0.01	0	0	0	0	0	0	0	0	0	0	11.72	0.08	0.16
61_D20	0.26	0	0	3.16	0	0	0	0	0	0	0.05	0.12	0	0	0	0	0	0	0	0	0	0	0	0.35	1.54	0.24	0.3	0.08	0	0	0.13	0	0	0	0	0	0	0	0	0	0	0	0	0	0	0	1.3	0	0.05
71_D0	0	0.02	0	0.52	0	0.04	0	0.03	0	0	0	11.63	0	0	2.21	0.02	0	0	0	0	0	0	0	0	8.48	0	2.87	0.45	0	0	0	0.07	0.18	0.1	0	0.24	0	0	0.01	0	0.03	0	0	0.01	0	0	0.4	0	0
71_D8	0	0.009	0	0.27	0	0	0	0.02	0	0	0	4.24	0	0	0.17	0	0	0	0	0	0	0	0	0	0.38	0	0.66	0.07	0	0	0	0	0	0	0	0	0	0	0	0	0	0	0	0	0	0	0.19	0	0
71_D16	0	0.01	0	0.3	0	0.08	0	0.07	0	0	0	0.05	0	0.02	0	0	0	0	0	0	0	0	0.01	0.32	0.99	0.22	0.39	0.08	0	0	0.06	0.01	0.01	0	0	0	0	0	0	0	0	0	0	0	0	0	6.5	0.5	0.65
71_D20	0	0	0	2.33	0	0	0	0.02	0	0	0	0.06	0	0	0	0	0	0	0	0	0	0	0	0	0.75	0.09	1.93	0.17	0	0	0.05	0.005	0.13	0.13	0	0	0	0	0	0	0	0	0	0	0	0	1.65	0.04	0.02
83_D0	0	0	0	0.36	0	0	0	0.01	0	0	0	1.67	0	0	0.84	0.01	0	0	0	0	0	0	0	0	28.42	0	1.45	0.24	0	0	0	0.18	0.15	0	0.02	0	0.01	0	0.03	0	0	0	0	0	0.07	0	0.01	0	0
83_D8	0	0	0	2.1	0	0	0	0.13	0.01	0	0	12.01	0	0	0.7	0	0	0	0	0	0	0.02	0	0	2.09	0	5.76	0.81	0	0	0	0	0.38	0.22	0.01	0.44	0	0	0.09	0	0	0	0	0	0	0	1.44	0	0
83_D16	1.25	0.07	0	0.22	0	0.04	0	0.01	0.01	0	0.01	0.14	0	0.04	1.13	0	0	0	0	0	0	0	0	0.04	0.61	1.21	0.57	0.02	0	0	0.05	0	0	0	0	0.03	0	0	0	0	0.42	0	0	0	0	0	13.26	0.02	0.3
83_D20	0.09	0.13	0	0.84	0	0	0	0.02	0	0	0	0	0	0	0	0	0	0	0	0	0	0	0	0	2.19	2.24	2.86	0.27	0	0	0	0	0.11	0.17	0	0	2.87	0	0	0	0	0	0	0	0	0	6.8	0.01	0.01
63_D0	0	0.02	0.01	0.56	0	0	0	0.03	0	0	0	8.47	0	0	0.15	0.01	0	0	0	0	0	0	0	0	4.11	0	2.28	0.6	0	0	0	0.14	0.15	0	0	0.21	0	0	0.01	0	0	0	0	0	0	0	0.28	0	0
63_D8	0	0.01	0.29	0.76	0	0	0	0.2	0	0	0	23.65	0	0	1.39	0	0	0	0	0.18	0.06	0	0	0	0.44	0	3.34	0.47	0	0	0	0.09	0.11	0	0	0	0	0	0	0	0	0.01	0	0	0	0	0.5	0	0.04
63_D16	0.04	0	0	0.02	0	0.05	0	0.11	0	0	0	0.05	0	0.05	0	0	0	0.01	0	0	0	0	0	0	9.31	0.52	0.3	0.06	0	0	0.06	0.02	0.01	0	0	0	0	0	0	0	0	0	0.01	0	0	3.18	11.21	0.19	0
63_D20	0	0	0	0.71	0	0	0.03	0.01	0	0	0	0	0	0	0	0	0	0	0	0	0	0	0	0	0.18	0.05	1.85	0.25	0	0	0	0	0.23	0	0	0	0	0	0	0	0	0	0	0	0	0	2.15	0	0.02
Mix_D0	0	0	0.06	0.32	0	0	0	0.02	0	0	0	3.01	0	0	0.49	0	0	0	0	0	0	0	0	0	1.86	0	2.09	0.45	0	0	0	0.23	0.26	0.03	0	0.27	0	0	0	0	0	0	0	0	0	0	0.07	0	0
Mix_D8	0	0.07	0.01	0.75	0	0	0	0.02	0	0.005	0	12.38	0	0.01	1.53	0	0	0	0	0	0	0	0	0	0.99	0	5.45	0.76	0	0	0	0.2	0.44	0	0	0	0	0	0	0	0	0	0	0	0	0	5.81	0.05	0.22
Mix_D16	0	0.01	0	0.25	0	0.01	0	0.008	0.01	0	0	0	0	0	0	0	0	0	0	0	0	0	0	0.05	1.56	0.04	0.3	0.01	0	0	0.05	0	0	0	0	0	0	0	0	0	0	0	0	0	0	0	8.46	0.14	0.16
Mix_D20	0	0	0	15.12	0	0	0	0.05	0	0.05	0.05	0.73	0.78	0	0	0	0	0	0	0	0	0	0	0.08	2.47	0.32	0.83	0.06	0	0	0	0	0.03	0	0	0.06	0	0.27	0	0	0	0	0	0	0	0	0.3	0	0.01
Control_D0	0	3.23	0	12.77	0	0.36	16.45	0.18	0.09	0.04	0.2	18.4	0	0	0	1.64	0	0	3.88	1.22	0.88	0.21	0	0	1.89	0	19.27	18.42	0	0	0	0	11.32	12.76	0.3	6.05	0	1.66	0	3.64	0	0	0	0	0	0	3.78	0	0
Control_D8	0	0	0	1.88	0	0	0	0.01	0	0	0.04	0	0	0	0	0.78	0	0	0	0	0.05	0	0	0	4.07	0	13.52	3.89	0	0	0	0	1.66	2.45	0	1.62	0	0	0	1.07	0	0	0	0	0	0	1.22	0	0
Control_D16	0	0	0	0.42	0	0	0	0.07	0.04	0	0	0	0	0	0	1.04	0	0	0	0	0.05	0	0	0	2.78	0	12.67	5.89	0	0	0	0	1.32	1.67	0	0.81	0	0	0	0	0	0	0	0	0	0	2.45	2.56	0
Control_D20	0	0	0	0	0	0	0	0	0.02	0.08	0	0	1.07	0	0	1.88	0	0	0	0	0	0	0	0	1.66	0	6.41	4	0	0	0	0	0.84	0.34	0	0.63	0	0	0	0	0	0	0	0	0	0	2.67	1.64	0
[truncated: 43 more columns]

## Sheet: VOCs 4C
	1	2	3	4	5	6	7	8	9	10	11	12	13	14	15	16	17	18	19	20	21	22	23	24	25	26	27	28	29	30	31	32	33	34	35	36	37	38	39	40	41	42	43	44	45	46	47	48	49
Strains	Methanethiol	Acetone	Dimethyl sulfide	Methylene Chloride	2-Pentanone	Isoamyl alcohol	1-Butanol, 2-methyl-	Disulfide, dimethyl	Nonanol	2-Heptanone	6-Methyl-5-hepten-2-one	Acetophenone	Limonene	2-Ethyl-1-hexanol	2-Nonanone	2-Nonanol	Nonanal	Heptyl alcohol	n-decanal	cis-6-Nonen-1-ol	2-undecanone	3,7-Dimethyl-1-octanol	1-Decanol	Butyl butyrate	1-Hexanol	3-Pentanone	5-Methyl-2,3-hexanedione	3-Octen-2-one	Nonanol	2-Octanone	Isobutyl Isobutyrate	Ethyl alcohol	Ethane,1,2-diethoxy-	Isobutyraldehyde	Ethyl isobutyrate	Hexanal	Heptanal	Octanal	Hexenal	2-Methylbutyraldehyde	Ethyl acetate	4-Methyl-3-penten-2-one	trans-2-octenal	1-Octanol	Isopropyl alcohol	3-Methylbutyraldehyde	1-Penten-3-ol	2-Hexanone	2-Decenal, (E)
35_D0	0	0.42	0	2.74	0	0.02	0	0	0	0	0.04	0.1	0.33	1.03	0	0	3.13	0	0.44	0	0	0	0.008	0.01	0	0	0	0	0	0.07	0	1.94	0.3	0	0	0	0.44	0.27	0.93	0	0	0	0	0	7.15	0.18	0.19	0.09	0
35_D4	0	0.56	0	96.3	0	0.03	0	0	0	0	0.04	0	0.2	1.33	0	0	1.65	0	0.49	0	0	0.02	0	0	0	5.86	0	0.16	0	0	0	1.98	0.38	0	0	0.15	0.07	0	0	0	0	0	0	0	5.41	0.04	0	0	0
35_D8	0	0.79	0	39	0	0.05	0	0	0.81	0	0.3	0	0.2	2.38	0	0	0.89	0	0.37	0	0	0.06	0	0	0	0	0	0.34	0	0	0	11.43	0.38	0	0	0.09	0.03	0	0	0	0	0	0	0	0	0	0	0	0
35_D10	0.06	6.38	0	32.26	0	0.2	0.04	0.1	0.81	0.26	0.22	0	0.28	2.38	3.64	0.62	0.33	0	0.1	0.03	0.57	0.01	0	0	0	0	0	0.77	0	0	0	6	0.54	0	0.02	0.007	0	0	0	0	0.87	0	0	0	0	0	0	0	0
45_D0	0	2.82	0	1.59	0	0	0	0	0	0	0.02	0	0.28	0.27	0	0	2.18	0	0.45	0	0	0.06	0	0.007	0	0.61	0.009	0	0	0	0	19.38	0	0	0	0.29	0	0.11	0	0	0	0	0	0	1.14	0	0.07	0	0
45_D4	0	0.61	0	19.81	0.1	0.003	0.05	0	0	0.1	0.02	0	0.63	0.28	0.12	0	1	0	0.2	0	0	0.18	0	0.02	0	0	0.009	0.33	0	0	0	7.66	0.87	0	0	0.04	0	0	0	0	0	0	0	0	5.61	0	0	0	0
45_D8	0.03	0.42	0	0.17	0.1	0.02	0.003	0.05	0.2	0.2	0.08	0	0.63	1.81	0.12	0	1	0	0.02	0.002	0	0.21	0	0.04	0	0	0.03	0.33	0	0	0	8	0	0	0	0	0	0	0	0	0	0	0	0	0	0	0	0	0
45_D10	0.06	9.66	0	29.5	0.9	0.11	0	0.27	0.17	0.5	0.17	0	0.51	7.32	1.1	0	0.79	0	0.23	0.06	0.4	0.33	0	0.06	0.02	0	0.02	0.3	0	0	0.01	11.9	0.27	0	0	0.009	0	0	0	0	0	0	0	0.11	0	0	0	0	0
55_D0	0	0.67	0	14.73	0	0	0	0	0	0	0.11	0	0.46	0.83	0	0	1.96	0	0.34	0	0	0.04	0	0	0	0	0	0	0	0	0.005	9.22	0	0	0	0.11	0.16	0.15	0	0	0	0	0	0	0.48	0	0	0	0
55_D4	0	3.48	0	24.52	0	0.002	0	0	0	0	0.16	0	0.49	0.83	0.48	0	0.83	0	0.19	0.04	0	0.15	0	0	0	0.52	0	0.28	0	0	0.006	8.34	0	0	0	0.05	0	0	0	0	0.78	0	0	0.08	3.09	0	0.06	0	0
55_D8	0	1.01	0	0.4	0.18	0.09	0	0.03	0	0.41	0.24	0	0.23	3.46	0.48	0	0.46	0	1.29	0.02	0	0.02	0	0	0	0	0	0.05	0	0	0	14.79	0	0	0	0	0	0	0	0	0	0	0	0.03	0	0	0.03	0	0
55_D10	0.17	9.7	0.02	30.15	1.06	0.14	0.04	0.47	0	0.75	0.34	0.14	0.46	3.46	1.78	0	0	0	0	0	0	0	0.01	0	0	0	0	0.13	0	0	0	23.31	0.55	0	0	0	0	0	0	0	0	0.01	0	0	0	0	0	0.01	0
61_D0	0	4.74	0	5.12	0	0	0	0	0	0	0.1	0	0.5	0.5	0	0	3.66	0	0.76	0.29	0	0.07	0	0	0	0	0	0.04	0	0	0	9.34	0.91	0	0	0	0.42	0.44	1.77	0.05	0	0	0	0	6.6	0.11	0.06	0	0
61_D4	0	1.29	0	10.6	0	0.04	0	0.06	0.02	0	0.12	0	0.25	1.24	0.31	0	1.04	0	0.63	0	0	0.04	0	0	0	0	0	0.45	0	0	0.01	4.41	0.09	0	0	0.08	0	0	1.48	0	2.14	0	0	0.08	0.23	0.06	0.08	0	0
61_D8	0	0.26	0.18	0.35	0	0.11	0	0.03	0.02	0.14	0.17	0	0.36	3.28	0.16	0	4.35	0	0.33	0	0	0.08	0.05	0	0.11	0	0	0.006	0	0	0.02	6	0	0	0.01	0.17	0.21	0	0	0	0	0	0	0.02	0	0	0	0	0
61_D10	0	0.58	0.2	3.22	0	0.05	0	0	0.02	0.14	0.21	0	0.26	3.4	0.75	1.05	0.1	0	0.09	0	0	0.09	0.82	0.02	0.06	0	0	0.12	0.6	0	0	42.25	0.37	0	0.01	0	0	0	0	0	0	0	0	0	0	0	0	0	0
71_D0	0	0.81	0	4.51	0	0.04	0	0	0.03	0	0.05	0.03	0.41	0.47	0	0	2.87	0	0.39	0	0	0	0	0	0	0	0	0.003	0	0	0.01	11.12	0	0	0	0	0.21	0.06	0.48	0	0	0	0	0	3.55	0.01	0.03	0	0
71_D4	0	0.81	0	16.27	0	0.05	0	0	0	0	0.05	0	0.44	4.31	0	0	1.7	0	0.45	0	0	0.17	0.03	0	0	0	0	0.01	0	0	0.009	5.74	0	0	0	0	0	0	0.51	0	1.27	0	0	0.21	0.17	0.08	0	0	0
71_D8	0	0.44	0	0.13	0	0.07	0	0	0	0	0.09	0	0.44	3.88	0	0	1.7	0	1.93	0	0	0.7	0.03	0	0	0	0	0.006	0	0	0	2.69	0	0	0	0	0.89	0	0.44	0	1.27	0	0	0	0	0	0	0	0
71_D10	0	2.25	0	9.05	0.06	0.07	0	0	0	0.02	0.15	0	0.53	6.75	0	0	2.49	0	0.74	0	0	0.4	0.59	0	0	0	0	0.08	0	0	0	0.36	0	0	0	0.1	0	0	0	0	2.07	0	0	0	0	0	0	0	0
83_D0	0	0	0	55.72	0	0	0	0	0	0	0.05	0	0.02	0.46	0	0	1.46	0	0.26	0	0	0	0	0	0	0	0	0	0	0	0.007	0.09	0	0	0	0.11	0.06	0	0	0.01	0	0	0	0	0.09	0.03	0	0	0
83_D4	0	13.34	0	20.35	0	0	0	0	0	0	0.1	0	0.59	0.46	0	0	3.14	0	0.82	0.01	0	0.24	0.05	0	0.01	0	1.48	0.07	0	0	0	9.23	0	0	0	0	0	0	0.58	0	0	0	0	0	0	0.05	0.01	0	0
83_D18	0	3.73	0	4.27	0	0	0	0	0	0	0.1	0	0.64	2.28	0	0	1.08	0	0.34	0.01	0	0.24	0.05	0	0	0	0	0.04	0	0	0	11.16	0.21	0	0	0	0.03	0	0.26	0	0	0	0	0	0	0	0.01	0	0
83_D10	0	6.02	0	31.22	0	0.04	0	0	0	0.04	0.1	0	0.83	1.73	0	0	1.38	0	0.36	0.05	0	0.22	2.66	0	0	0	0	0.12	0	0	0	18.1	1.06	0	0	0	0	0	0.46	0	0	0	0	0	0	0	0.04	0	0
63_D0	0	0.55	0	1.77	0	0.03	0	0	0.02	0	0.07	0.03	0.39	0.77	0	0	3.28	0	0.66	0	0	0	0	0.01	0	0	0	0.01	0	0	0	10.17	0	0	0	0.27	0.3	0	0	0.009	0.13	0	0	0	0.12	0.01	0.01	0	0
63_D4	0	0.55	0	20.35	0	0.03	0	0	0.02	0	0.06	0	0.39	0.77	0	0	2.65	0		0	0	0	0	0	0	0	1.48	0.07	0	0	0	9.24	0	0	0	0	0	0	0	0	0.13	0	0	0	0	0	0	0	0
63_D8	0	0.43	0	2.03	0	0.15	0	0.01	0.03	0.13	0.04	0	0.68	4.55	0.32	0	1.11	0	0.35	0	0	0.04	0.03	0	0.07	0	0	0.01	0	0	0.02	2.5	0.14	0	0	0	0.03	0	0.03	0	0.4	0	0	0	0	0	0.005	0	0
63_D10	0	3.33	0	26.64	0.03	0.46	0.03	0.26	0.03	0.13	0.02	0	0.75	3.76	2.11	0.53	0.32	0	0.11	0	0	0.04	0.12	0	0	0	0	0.1	0	0	0.11	8.12	1.13	0	0	0	0	0	0	0	13.13	0	0	0	0	0	0	0	0
Mix_D0	0	0.13	0	3.23	0	0	0	0	0	0	0.2	0	0.22	0.13	0	0	2.53	0	0.39	0	0	0.01	0	0.01	0	0	0	0	0	0	0	0.41	0	0	0	0	0.08	0	0.27	0	0	0	0	0	0.43	0	0	0.005	0
Mix_D4	0	0.35	0	4.55	0	0	2.23	0	0	0	0.15	0	0.36	1.38	0	0	2.41	0	0.54	0	0	0.28	0.38	0.01	0	0	0	0.11	0	0	0.15	5.75	0	0	0	0.2	0	0	0	0	0	0	0	0.02	0	0	0	0	0
Mix_D8	0.07	0.33	0.01	1.2	0.01	0.04	2.23	0.14	0.14	0.14	0.07	0	0.58	8.81	1.45	0	0.14	0	1.8	0	0	0.28	0	0.01	0.13	0	0.05	0.01	0	0	0.04	5.75	0.07	0.07	0	0	0	0	0	0	1.54	0	0.1	0.08	0	0	0.07	0	0
Mix_D10	0.18	0.23	0.23	4.46	0.37	0.04	2.25	0.25	0.14	0.26	0.03	0.15	0.61	2.56	1.45	0	0.13	0	0.01	0	0	0.32	0	0.09	0	0	0	0.1	0.07	0	0.06	10.37	0	0.07	0.01	0	0	0	0	1.69	1.54	0.01	2.41	0.05	0	0	0	0	0
Control_D0	0	3.76	0	2.28	0	0.13	0	0	0.03	0	0.19	11	3.51	4.22	0	0	2.56	0.54	6.22	2.65	0	1.22	0.34	0.03	0.2	0.64	0	0	0.01	0.01	0	12	0.33	0	0	0.21	4.56	0.56	2.57	0	0	1.04	0	0	11.2	0.04	2.42	0.2	0.22
Control_D4	0	2.29	0	1.79	0	0.05	0	0	0.02	0	0.22	3.78	2.89	3.21	0	0	4.66	0	4.23	0	0	0.89	0.1	0.01	0.11	0.19	0	0	0.01	0.01	0	8.46	0.21	0	0	0.28	2.23	0.53	1.22	0	0	0.22	0	0	9.37	0	0.88	0.12	0.04
Control_D8	0	1.88	0	1.23	0	0.02	0	0	0.02	0	0.13	2.98	3	1.62	0	0	6.22	0.02	7.51	0	0	0.16	0.05	0.01	0.18	0.22	0	0	0.01	0.01	0	2.22	0.1	0	0	0.08	3.1	0.12	0.89	0	0	0.07	0	0	2.25	0	0.12	0.05	0
Control_D10	0	1.33	0	0.69	0	0.02	0	0	0.02	0	0.9	0.79	1.76	0.78	0	0	3.14	0	3.19	0	0	0.72	0.19	0.01	0.1	0.1	0	0	0.01	0.01	0	0	0.1	0	0	0.1	1.68	0.19	0.71	0	0	0	0	0	0.9	0	0.08	0.02	0
[truncated: 11 more columns]

## Sheet: VOCs 8C
	1	2	3	4	5	6	7	8	9	10	11	12	13	14	15	16	17	18	19	20	21	22	23	24	25	26	27	28	29	30	31	32	33	34	35	36	37	38	39	40	41	42	43	44	45	46	47	48	49
Strain	Acetone	Methylene Chloride	2-Pentanone	Isoamyl alcohol	1-Butanol, 2-methyl-	Disulfide, dimethyl	Ethyl-2methylbutyrate	2-Heptanone	2-furyl-methylketone	6-Methyl-5-hepten-2-one	Acetophenone	Limonene	2-Ethyl-1-hexanol	2-Nonanone	Nonanal	Heptyl alcohol	n-decanal	cis-6-Nonen-1-ol	2-undecanone	3,7-Dimethyl-1-octanol	1-Decanol	Butyl butyrate	1-Hexanol	3-Pentanone	5-Methyl-2,3-hexanedione	3-Octen-2-one	Nonanol	2-Octanone	Isobutyl Isobutyrate	Ethyl alcohol	Ethane,1,2-diethoxy-	Hexyl formate	Ethyl isovelerate	Isobutyraldehyde	Lauric aldehyde	Ethyl isobutyrate	Hexanal	Ethyl butyrate	Heptanal	n-Nonane	Octanal	4-Methyl-2-pentanone	n-Butyl acetate	n-Valeraldehyde	Hexenal	1-octen-3-ol	2-Methylbutyraldehyde	Ethyl acetate	4-Methyl-3-penten-2-one
35_D0	1.42	2.74	0	0.02	0	0	0	0	0.32	0.04	0.1	0.33	1.03	0	3.13	0	0.44	0	0	0	0.008	0.01	0	0	0	0	0	0.07	0	1.94	0.3	0.02	0	0	0	0	0	0	0.44	0.08	0.27	0.07	0	0.01	0.93	0	0	0	0
35_D2	3.25	7.23	0	0.13	0	0	0	0	0	0.28	0	0.35	1.55	0	4.49	0.008	0.7	0.4	0	0	0	0	0.03	0	0.004	0	0.13	0	0.14	1.86	0	0	0	0	0	0	0.74	0	0.43	0.09	0.28	0	0	0	0	0.26	0	0	0
35_D4	0.86	20.58	0	0	0	0	0	0	0	0.25	0	0.21	3.97	0	1.34	0	0.27	0	0	0	0	0.06	0	0	0	0	0	0	0	0.67	0	0	0	0	0	0	0.37	0	1.9	0.52	0.29	0	0	0	0	0.12	0	0	0
45_D0	2.82	1.59	0	0	0	0	0	0	0.008	0.02	0	0.28	0.27	0	2.18	0	0.45	0	0	0.06	0	0.007	0	0.61	0.009	0	0	0	0	19.38	0	0	0	0.08	0	0	0	0.29	0	0	0	0	0	0	0	0	0	0	0
45_D2	3.84	7.07	0	0.03	0	0	0	0	0	0.24	0	0.42	5.45	0	4.31	0	0.62	0	0	0.1	0	0.12	0	0	0	0	0.18	0	0	9.61	0	0	0	0	0	0	0.12	0	0.26	0.18	0.16	0	0	0	0	0	0	0	0
45_D4	7.08	20.9	0.09	0.09	0	0	0	0.11	0.02	0.16	0	0.34	9.57	0.37	0.33	0.04	0.06	0	0	0.04	1.59	0.07	0.03	0	0.006	0.02	0.75	0	0.04	2.38	0	0	0	0	0	0	0	0	0	0.19	0	0	0	0	0	0	0	0	0
55_D0	0.67	1.47	0	0	0	0	0	0	0.01	0.11	0	0.46	0.83	0	1.96	0	0.34	0	0	0.04	0	0	0	0	0	0	0	0	0.005	9.22	0	0.05	0	0.06	0	0	0.11	0	0	0.16	0.15	0	0	0	0	0	0	0	0
55_D2	2.56	3.66	0	0.14	0	0	0	0	0	0.26	0	0.27	6.33	0	9.16	0.009	1.77	0	0	0.05	0.1	0.08	0.013	0	0	0	0.2	0	0.03	9.55	0	0	0	0	0.32	0	0	0	0.7	0.37	0.16	0	0	0	1.9	0.26	0	0	0
55_D4	12.1	27.07	0.03	0.24	0.008	0.02	0	0	0	0.32	0	0.53	7.67	1.06	4.65	0	0.1	0	0.18	0.18	0	0	0.04	0.24	0.01	0.3	0.38	0	0.05	8.43	0	0	0	0	0	0	0	0	0	0.61	0	0	0	0	0	0	0	0	0
61_D0	4.74	5.12	0	0	0	0	0	0	0.2	0.1	0	0.5	0.5	0	3.66	0	0.76	0.29	0	0.07	0	0	0	0	0	0.04	0	0	0	9.34	0.91	0.09	0	0.41	0	0.2	0	0	0.42	0.41	0.44	0	0	0	1.77	0	0.05	0	0
61_D2	5	10.58	0	0.22	0	0	0	0	0	0.51	0	0.3	9.53	0	4.47	0.03	0.95	0	0	0	0.93	0	0.03	0	0	0	0.15	0	0	13.93	0	0	0	0	0	1.21	0	0	0.14	0.11	0.78	0	0	0	0	0.09	0.01	0	0
61_D4	18.01	6.91	0	0.17	0.06	0	0.65	0.31	0	0.28	0	0.24	3.83	0.26	7.46	0.01	1.58	0	0	0.02	2.1	0	0.06	0.26	0	0.62	0.35	0	0	10.7	0	0.03	0.17	0	0	4.01	0.02	0.15	0	1.3	0	0	0	0	0	0	0	0	0
71_D0	0.55	1.77	0	0.03	0	0	0	0	0.02	0.07	0.03	0.39	0.77	0	3.28	0	0.66	0	0	0.02	0	0.01	0	0	0	0.01	0	0	0	10.17	0	0	0	0	0	0	0.28	0	0.31	0.12	0	0	0	0	0	0	0.009	0.14	0
71_D2	10.31	17.76	0	0	0	0	0	0	0	0	0	0.04	0	0	3.92	0	0.23	0	0	0	0	0	0	0	0	0	0	0	0	9.39	0.17	0.07	0	0	0	0	0.01	0	0	0.46	0	0	0	0	0	0	0	0	0
71_D4	10.63	2.54	0.03	0.3	0	0	0	0	0	0.23	0	0.62	6.09	0	5.01	0.017	1.11	0.01	0	0.01	0.11	0	0.1	0	0	0.78	0	0	0	15.03	0	0.09	0	0	0.15	0	3.16	0	0.13	1.47	10.05	0	0.025	0	0	0	0	0	0
83_D0	2.21	1.3	0	0	0	0	0	0	0.03	0.17	0	0.61	0.59	0	4.64	0	0.76	0	0	0.009	0	0	0	0	0	0	0	0.07	0.01	12.44	0	0.05	0	0	0	0	3.03	0	0.56	0.05	0	0.05	0	0	0	0	0.02	0	0
83_D2	5.61	16.72	0	0.09	0.02	0.02	0	0	0	0.35	0	0.31	7.62	0	1.98	0.01	0.35	0	0	0.008	0.09	0	0.04	0	0	0	0.1	0	0.08	5.56	1.65	0	0	0	0	0	0	0	0.18	0.09	0.35	0	0.01	0	1.27	0.09	0	0	0
83_D4	1.73	71	0	0.22	0	0	0	0	0.009	0.43	0	0.17	2.65	0	1.33	0	0.37	0	0	0.31	0.04	0	0	0	0	0.26	0	0	0	7.31	0	0	0	0	0	0	0	0	0	1.78	0	0	0	0	2.46	0	0	0	0
63_D0	0	55.72	0	0	0	0	0	0	0	0.06	0	0.02	0.46	0	1.47	0	0.27	0	0	0	0	0	0	0	0	0	0	0	0.008	0.1	0	0	0	0	0	0	0.12	0	0.06	0	0	0	0	0.02	0	0	0.02	0	0
63_D2	1.58	16.7	0	0.08	0	0	0	0	0	0.11	0.01	0.33	8.1	0	5.3	0.04	0.77	0	0	0.02	0.01	0.03	0.07	3.56	0	0	0.07	0	0	2.73	0.42	0.06	0	0	0.22	0	4.33	0	0.78	0.05	1.69	0	0	0	0	0.06	0	0.19	0
63_D4	3.07	22.75	0	0.23	0	0	0	0	0	0.24	0	0.13	7.74	0	1.57	0	0.3	0	0	0.16	0	0	0.07	0	0	0.25	0.11	0	0.08	14.36	0	0	0	0	0	0	0	0	0	0.82	0	0	0	0	0.07	0	0	0.71	0
Mix_D0	1.36	3.23	0	0	0	0	0	0	0	12.86	0	0.23	0.13	0	2.53	0	0.39	0	0	0.01	0	0.02	0	0	0	0	0	0	0	0.41	0	0	0	0	0	0	0	0	0.08	0.03	0	0	0	0	0.27	0	0	0	0
Mix_D2	0.61	0.17	0	0	0	0	0	0	0	0.05	0	0.1	7.98	0	0.29	0	0.17	0	0	0	0	0.03	0.04	0	0.005	0	0.03	0	0	0.78	0.09	0	0	0.02	0	0	0.25	0	0.01	0	0.09	0	0	0	0	0.02	0	0	0
Mix_D4	4.42	17.82	0	0.05	0	0	0	0.15	0	0.08	0	0.09	9.57	0.29	0.28	0	0.19	0	0	0.04	0	0	0.07	0	0	0.21	0.08	0	0.01	2.02	0	0	0	0	0	0	0	0	0	0.33	0	0	0	0	0	0	0	0	0
Control_D0	3.78	1.89	0	3.23	0	0	0	0	0		14.56	2.64	12.77	0	19.27	0.36	18.42	16.45	0	0.18	0.09	0	0.04	0	0	0	0.2	1.32	0	18.4	0.3	0.01	0	0	0	0	0	0	11.32	1.06	12.76	3.88	0	0.3	6.05	0	0	0	0.56
Control_D2	2.64	1.89	0.32	0	0	0	0	0	0	1.42	0.74	1.64	9.89	0	11.84	0	4.22	0	0	0.01	0.76	0	0.07	0	0	0	0	0.78	0	0	0.02	0	0	0	0	0	0	0	4.32	0.59	2.78	1.34	0	0	5.43	0	0	0	0.66
Control_D4	1.09	0.68	0	0	0	0	0	0	0	1.87	1.08	0.98	13.56	0	18.22	0	6.34	0	0	0	0.08	0	0.02	0	0	0	0	0	0	0	0	0	0	0	0	0	0	0	2.82	0	1.12	0	0	0	1.09	0.07	0	0	0
[truncated: 29 more columns]
